# Supplementary material for: Metal Bionanohybrids against Microbiologically Influenced Corrosion (MIC) Consortia
Source: Nanomaterials (Basel). 2024 Aug 23;14(17):1376. doi: 10.3390/nano14171376 (PMC11397077; doi:10.3390/nano14171376)
Supplement: Supplementary file 1 [file nanomaterials-14-01376-s001.zip]

Archive with 1 entries (1 files):
- nanomaterials-3136418-supplementary.pdf
